# Supplementary material for: Transcriptome analysis provides new insights into the transcriptional regulation of methyl jasmonate-induced flavonoid biosynthesis in pear calli
Source: BMC Plant Biol. 2020 Aug 25;20:388. doi: 10.1186/s12870-020-02606-x (PMC7446162; doi:10.1186/s12870-020-02606-x)
Supplement: Supplementary file 4 — Additional file 4: Table S1. Detail statistics of the sequencing data. [file 12870_2020_2606_MOESM4_ESM.xlsx]

## Sheet: Sheet1
Additional file 4: Table S1: Detail statistics of sequencing data
Sample name	Raw reads	Clean reads	clean bases	Total mapped	Multiple mapped	Uniquely mapped	Error rate(%)	Q20(%)	Q30(%)	GC content(%)
0hrs1	44394792	43434068	6.52G	30405321 (70%)	2658357 (6.12%)	27746964 (63.88%)	0.03	96.48	91	46.15
0hrs2	47571390	45855056	6.88G	32604261 (71.1%)	2906529 (6.34%)	29697732 (64.76%)	0.03	96.46	90.9	46.31
0hrs3	48656992	47751152	7.16G	33998808 (71.2%)	3034872 (6.36%)	30963936 (64.84%)	0.03	96.98	92.01	46.03
Control 12hrs1	47192110	46133170	6.92G	33318754 (72.22%)	3111486 (6.74%)	30207268 (65.48%)	0.03	96.88	91.84	46.46
Control 12hrs2	51365090	50515892	7.58G	36708570 (72.67%)	3473633 (6.88%)	33234937 (65.79%)	0.03	97.2	92.45	46.55
Control 12hrs3	47482352	46529066	6.98G	33473560 (71.94%)	3133893 (6.74%)	30339667 (65.21%)	0.03	97.23	92.51	46.5
Control 48hrs1	47162418	46257386	6.94G	33016662 (71.38%)	3243983 (7.01%)	29772679 (64.36%)	0.03	97.69	93.65	46.36
Control 48hrs2	54562972	53707188	8.06G	38540330 (71.76%)	3840766 (7.15%)	34699564 (64.61%)	0.03	97.78	93.88	46.72
Control 48hrs3	61401012	60127266	9.02G	42810067 (71.2%)	4390605 (7.3%)	38419462 (63.9%)	0.03	97.7	93.71	46.52
MeJA 12hrs1	53051760	51697698	7.75G	37224724 (72%)	3765689 (7.28%)	33459035 (64.72%)	0.03	97.5	93.21	46.64
MeJA 12hrs2	47823524	46702754	7.01G	33628551 (72.01%)	3322086 (7.11%)	30306465 (64.89%)	0.03	97.63	93.54	46.48
MeJA 12hrs3	57809224	56585650	8.49G	41064458 (72.57%)	4126496 (7.29%)	36937962 (65.28%)	0.03	97.74	93.78	46.53
MeJA 48hrs1	42372930	41403704	6.21G	29604161 (71.5%)	2825075 (6.82%)	26779086 (64.68%)	0.03	97.77	93.87	46.54
MeJA 48hrs2	49655728	48850746	7.33G	34868361 (71.38%)	3363559 (6.89%)	31504802 (64.49%)	0.03	97.7	93.75	46.81
MeJA 48hrs3	62106464	60770940	9.12G	43316743 (71.28%)	4256680 (7%)	39060063 (64.27%)	0.03	97.71	93.73	46.61
