# Supplementary material for: Transcriptome analysis provides new insights into the transcriptional regulation of methyl jasmonate-induced flavonoid biosynthesis in pear calli
Source: BMC Plant Biol. 2020 Aug 25;20:388. doi: 10.1186/s12870-020-02606-x (PMC7446162; doi:10.1186/s12870-020-02606-x)
Supplement: Supplementary file 5 — Additional file 5: Table S2. Gene expression quantification. [file 12870_2020_2606_MOESM5_ESM.xlsx]

## Sheet: Sheet1
Additional file 5:Table S2: Gene expression quantification
FPKM Interval	0hrs1	0hrs2	0hrs3	Control 12hrs1	Control 12hrs2	Control 12hrs3	Control 48hrs1	Control 48hrs2	Control 48hrs3	MeJA 12hrs1	MeJA 12hrs2	MeJA 12hrs3	MeJA 48hrs1	MeJA 48hrs2	MeJA 48hrs3
0~1	20362(45.91%)	20310(45.79%)	19975(45.04%)	20396(45.99%)	20762(46.81%)	20414(46.03%)	21344(48.13%)	21073(47.51%)	21509(48.50%)	21834(49.23%)	21186(47.77%)	21395(48.24%)	20498(46.22%)	20661(46.59%)	20579(46.40%)
1~3	3985(8.99%)	3965(8.94%)	3913(8.82%)	4212(9.50%)	4449(10.03%)	4321(9.74%)	4352(9.81%)	4369(9.85%)	4442(10.02%)	4632(10.44%)	4631(10.44%)	4670(10.53%)	4332(9.77%)	4376(9.87%)	4403(9.93%)
3~15	9179(20.70%)	9120(20.56%)	9194(20.73%)	9228(20.81%)	9001(20.29%)	9186(20.71%)	8827(19.90%)	8924(20.12%)	8763(19.76%)	8696(19.61%)	8903(20.07%)	8886(20.04%)	9378(21.14%)	9298(20.96%)	9337(21.05%)
15~60	7303(16.47%)	7584(17.10%)	7888(17.79%)	7052(15.90%)	6707(15.12%)	6935(15.64%)	6630(14.95%)	6785(15.30%)	6520(14.70%)	6059(13.66%)	6426(14.49%)	6250(14.09%)	6986(15.75%)	6859(15.47%)	6838(15.42%)
>60	3522(7.94%)	3372(7.60%)	3381(7.62%)	3463(7.81%)	3432(7.74%)	3495(7.88%)	3198(7.21%)	3200(7.22%)	3117(7.03%)	3130(7.06%)	3205(7.23%)	3150(7.10%)	3157(7.12%)	3157(7.12%)	3194(7.20%)
